# Supplementary material for: Improving Gene Knock-In Efficiencies in Sheep Primary Cells Using a CRISPR/Cas9-Gal4 System
Source: Curr Issues Mol Biol. 2025 Oct 29;47(11):899. doi: 10.3390/cimb47110899 (PMC12651790; doi:10.3390/cimb47110899)
Supplement: Supplementary file 1 [file cimb-47-00899-s001.zip]

Archive with 1 entries (1 files):
- cimb-3920129-supplementary.pdf
